# Supplementary material for: Metagenomic Profiling of Fecal-Derived Bacterial Membrane Vesicles in Crohn’s Disease Patients
Source: Cells. 2021 Oct 19;10(10):2795. doi: 10.3390/cells10102795 (PMC8535131; doi:10.3390/cells10102795)
Supplement: Supplementary file 1 [file cells-10-02795-s001.zip]

Archive with 1 entries (1 files):
- cells-1374588-supplementary.pdf
